# Supplementary material for: Real-time environmental surveillance of SARS-CoV-2 aerosols
Source: Nat Commun. 2023 Jul 10;14:3692. doi: 10.1038/s41467-023-39419-z (PMC10333287; doi:10.1038/s41467-023-39419-z)
Supplement: Supplementary file 4 — Source Data [file 41467_2023_39419_MOESM4_ESM.xlsx]

## Sheet: Fig 2a
Experiment Virus Concentration	RNA copies per m3 of air			RNA copies/ml
	Wet Cyclone	Spot Sampler	BioSampler	Wet Cyclone	Spot Sampler	BioSampler
Low	175.902	BDL	BDL	351.804	BDL	BDL
Low	75.0223	BDL	BDL	158.553	BDL	BDL
Low	98.678	BDL	BDL	249.6	BDL	BDL
Medium	3423.63	2934.39	8056.55	5706.05	110.04	316.266
Medium	3377.19	*	7916.58	5628.65	*	311.267
High	12194.3	4897.57	69400.3	20200	311.082	2706.51
High	22033.2	9190.37	89619	39800	697.965	3441.42
High	26336.4	6626.98	160852	47600	410.339	6935.72
High	47398.1	25794.8	154080	85900	2160.73	6420.02
Standard Deviation and Mean
Experiment Virus Concentration	RNA copies per m3 of air			RNA copies/ml
	Wet Cyclone	Spot Sampler	BioSampler	Wet Cyclone	Spot Sampler	BioSampler
Low
Mean	116.534	N.D	N.D	253.319	N.D	N.D
S.D	43.0759	N.D	N.D	78.9379	N.D	N.D
Medium
Mean	3400.41	2934.39	7986.57	5667.35	110.04	313.766
S.D	23.2222	*	69.9889	38.7036	*	2.49961
High
Mean	26990.5	11627.4	118488	48375	895.028	4875.92
S.D	12849.1	8320.92	39700.6	23854.2	744.437	1829.69
BDL: Below detection limit
*data removed due to sampling error, instrument unexpectedly stopped in middle of the experiment

## Sheet: Fig 2b
Auther	RNA Copies/m3
	Lower limit	Upper limit
Lednicky et al., 2020	1600	94000
Santarpia et al., 2020	2080	8690
Zhou et al.,2021a	404	7048
Hu et al., 2020	1110	11200
Dumont-Leblond et al., 2020	10	514
Moore et al., 2021	10	460
Zhou et al., 2021b	9	219
Stern et al., 2021	8	25

## Sheet: Fig 2c
	Apartment 1	Apartment 2	Control
Ct value of 5 min air samples collected using the wet cyclone	33.9515	34.292	37.006
	34.5765	32.767	36.751
	34.9489	33.0716	37.5871
	34.0427
Averge Ct	34.3799	33.3769	37.1147
Standard deviation	0.406098	0.658941	NA
SARS-CoV-2	Positive	Positive	Not Detected
Number of samples collected	4	3	3

## Sheet: Fig 3a
	Detection limit (RNA copies/m3 of air)
SARS CoV-2 variant	Washington	Beta	Delta	Omicron
	34.574	9.0939	5.95486	23.0825
	32.215	8.57641	6.02359	25.2867
	38.151	8.8287	7.62356	20.9309
Average	34.98	8.833	6.534	23.1
Std Dev	2.44032	0.211286	0.770944	1.77829

## Sheet: Fig 3b
	Biosensor oxidation current normalized to control
	Washington	Omicron
	0.761848	1.7445
	2.8313	2.0823
	5.40899	8.35634
	4.53444	10.5302
	8.86084	0.67885
	5.13702	8.94978
	9.43561
	5.98223
	1.60469
	2.6938
	1.30902
	0.641213
	1.09988
Mean	3.8693	5.39033
Mimimum	0.641213	0.67885
Maximum	9.43561	10.5302
Std Dev	2.86455	3.96481

## Sheet: Fig. S2
Diameter	Particle recovery
um	(%)
0.1	34.6154
0.2	39.6154
0.3	40.7692
0.4	50.7692
0.5	55.3846
0.6	58.8462
0.7	60.3846
0.8	73.0769
0.9	73.4615
1	78.4615
1.5	97.3077
2	99.2308
2.5	100
3	100
3.5	100
4	100
4.5	100
5	100

## Sheet: Fig S3b
Concentration of spike protein (ng/ml)	Biosensor baseline subtracted oxidation current (μA)
	SARS-CoV-1	SARS-CoV-2
0.02	0.27	6.32
0.02	1.05	7.5
0.02	0.731	6.35
0.02	1.4	5.95
0.02	1.02	10
0.02	0.349	9.22
0.02	1.8	8.47
0.2	1.01	6.48
0.2	1.06	11.2
0.2	2.86	10.1
0.2	1.65	13.8
0.2	1.22	26.5
0.2	1.41	12.5
0.2	1.76	12
2	1.098	20.6
2	1.33	10.3
2	1.03	19.4
2	1.03	16.4
2	0.221	19.9
2	1.18	16.6
2	1.8	19.8

## Sheet: Fig S3c
	LoD (copies/ml)
Strain	Washington	Beta	Delta	Omicron
	31.4309	8.26718	5.41351	20.9841
	29.2864	7.79674	5.47599	22.9879
	34.6828	8.02609	6.93051	19.0281
Mean	31.8	8.03	5.94	21
Std Dev	2.21847	0.192077	0.700858	1.61663

## Sheet: Fig S5
Diameter Midpoint (nm)	Particle number concentration
um	#/cm3
15.1	58139
15.7	67368.6
16.3	65948.9
16.8	66098.9
17.5	75158.4
18.1	77610.9
18.8	84614.4
19.5	93430.6
20.2	99144.1
20.9	98336.1
21.7	110178
22.5	118093
23.3	124356
24.1	134840
25	142742
25.9	151265
26.9	159347
27.9	160934
28.9	167037
30	169437
31.1	175318
32.2	175669
33.4	180847
34.6	181615
35.9	191664
37.2	187139
38.5	190830
40	190679
41.4	192711
42.9	190151
44.5	195740
46.1	193045
47.8	194561
49.6	194033
51.4	190747
53.3	186773
55.2	189401
57.3	190598
59.4	185595
61.5	185287
63.8	182253
66.1	178446
68.5	179373
71	172625
73.7	165216
76.4	164812
79.1	156048
82	152233
85.1	149817
88.2	139349
91.4	136423
94.7	134016
98.2	129971
101.8	123437
105.5	116683
109.4	110662
113.4	107130
117.6	105267
121.9	96197
126.3	94416.5
131	87759.9
135.8	85020.6
140.7	76071.2
145.9	70924.3
151.2	70321.2
156.8	65111.5
162.5	60777.2
168.5	54116.7
174.7	53407.1
181.1	47871.6
187.7	43190.2
194.6	39696.8
201.7	35540.4
209.1	34434.8
216.7	33159.3
224.7	30470
232.9	28422
241.4	24916.6
250.3	22359.9
259.5	20097.4
269	18810.5
278.8	18095.9
289	17062.2
299.6	16848.8
310.6	15232.6
322	12704.8
333.8	11930.7
346	10871.5
358.7	10017.2
371.8	9608.04
385.4	7746.77
399.5	7458.11
414.2	7077.92
429.4	7459.72
445.1	6769.25
461.4	5693.2

## Sheet: Fig S7
WA-1 (copies/ml)	Oxidation current normalized to control
16700	0.76185
7946.99	2.8313
12831.3	5.40899
8651.18	4.53444
12774.9	8.86084
13148.4	5.13702
22929.6	9.43561
26841.7	5.98223
45988.6	1.60469
253.998	2.6938
225.138	1.30902
256.05	0.64121
252.211	1.09988

[truncated: 1 more sheets: Fig.S8]
